# Supplementary material for: Scrub typhus in pregnancy: A 10-year multicenter study in resource-limited settings in China
Source: PLoS Negl Trop Dis. 2025 Jan 21;19(1):e0012829. doi: 10.1371/journal.pntd.0012829 (PMC11771934; doi:10.1371/journal.pntd.0012829)
Supplement: S1 Data — (XLSX) [file pntd.0012829.s001.xlsx]

## Sheet: Sheet1
patients' ID	which year ST was diganosed (2014-2018. 202014-20184-202014-20188, 2. 202014-20189-2023)	Pregnancy in weeks	diagnosis	Weil-Felix test: OXK titer	T > 39°C	duration of fever,days	Eschar	Lymphadenopathy	Skin rash	Hepatomegaly	Splenomegaly	Electrolyte imbalances	Hypoproteinemia	Hepatic dysfunction	Renal dysfunction	Pneumonia	Heart failure	DIC	septic shock	pleural effusion	Leucopoenia	Anemia	Thrombocytopenia	antibiotics	Duration of IV antibiotic, days	ICU admission	length of hospitalization, days	hospital costs, CYN	fetal outcome
1	2014-2018	9	clinically	no test	yes	5	+	no	no	no	no	yes	no	no	no	no	no	no	no	no	yes	no	yes	macrolides	5	no	5	1068.39	unknown
2	2014-2018	9	clinically	no test	yes	8	+	no	no	no	no	yes	no	yes	no	yes	no	no	no	no	no	no	yes	chloramphenicol	5	no	5	4263	unknown
3	2014-2018	12	clinically	no test	yes	11	+	no	no	no	no	yes	yes	yes	yes	no	no	no	no	no	no	yes	yes	chloramphenicol	6	no	7	4522.59	unknown
4	2014-2018	7	laboratory	1：160	yes	11	+	no	no	no	no	yes	yes	no	no	no	no	no	no	no	no	yes	no	macrolides	9	no	12	6480.02	unknown
5	2014-2018	10	laboratory	1：160	yes	7	-	no	no	no	no	no	yes	no	no	no	no	no	no	no	no	no	no	chloramphenicol	10	no	10	3377.3	unknown
6	2014-2018	12	laboratory	1：160	no	1	-	no	no	no	no	yes	no	no	yes	yes	no	no	no	no	no	no	no	macrolides	5	no	7	1746.56	unknown
7	2014-2018	20	clinically	1：40	yes	5	+	no	no	no	no	yes	yes	no	no	no	no	no	no	no	no	no	no	macrolides	7	no	8	2082.21	unknown
8	2014-2018	21	clinically	1：40	yes	5	+	no	no	no	no	no	no	no	no	no	no	no	no	no	no	no	no	macrolides	4	no	4	1958.15	unknown
9	2014-2018	13	clinically	1：40	yes	15	+	no	no	no	no	yes	no	yes	no	no	no	no	no	no	no	no	no	macrolides	5	no	6	2724.05	unknown
10	2014-2018	18	clinically	1：40	yes	7	+	yes	no	no	no	yes	yes	yes	no	no	no	no	no	no	yes	yes	yes	tetracycline antibiotics	5	no	5	1789.76	unknown
11	2014-2018	22	clinically	1：80	yes	4	+	no	no	no	no	yes	no	no	no	no	no	no	no	no	no	yes	no	macrolides	5	no	6	2786.57	unknown
12	2014-2018	18	laboratory	1：160	no	1	-	no	yes	no	no	yes	no	no	yes	no	no	no	no	no	no	yes	no	macrolides	6	no	6	1276.4	unknown
13	2014-2018	14	laboratory	1：160	no	4	-	no	no	no	no	yes	no	no	no	no	no	no	no	no	no	no	no	macrolides	4	no	4	1445.99	unknown
14	2014-2018	13	laboratory	1：160	yes	4	-	no	no	no	no	yes	no	no	no	no	no	no	no	no	no	no	no	macrolides	5	no	7	2379.02	unknown
15	2019-2023	10	clinically	1：40	yes	8	+	no	no	no	no	yes	no	yes	no	no	no	no	no	no	no	no	no	macrolides	5	no	5	4685.31	unknown
16	2019-2023	12	clinically	1：40	yes	5	+	no	no	no	no	yes	yes	yes	no	no	no	no	no	no	yes	yes	yes	chloramphenicol	5	no	5	1993.45	unknown
17	2019-2023	16	clinically	1：40	no	12	+	no	no	no	no	yes	yes	yes	no	no	no	no	no	no	no	no	yes	macrolides	4	no	6	1653.05	unknown
18	2019-2023	18	laboratory	1：160	yes	4	+	no	no	no	no	yes	no	yes	no	no	no	no	no	no	no	yes	no	macrolides	6	no	12	5891.34	unknown
19	2019-2023	20	laboratory	1：160	no	6	+	no	no	no	no	yes	no	no	no	no	no	no	no	no	no	no	no	macrolides	5	no	6	4786.68	unknown
20	2019-2023	21	laboratory	1：160	yes	8	+	no	no	no	no	yes	yes	no	yes	no	no	no	no	no	no	yes	yes	macrolides	5	no	5	5294.06	unknown
21	2019-2023	13	laboratory	1：160	no	4	-	no	no	no	no	yes	no	no	no	no	no	no	no	no	no	no	no	macrolides	5	no	5	2562.31	unknown
22	2019-2023	20	laboratory	1：160	yes	8	-	no	no	no	no	no	yes	yes	no	yes	no	no	no	no	no	yes	yes	tetracycline antibiotics	7	no	13	14526.5	unknown
23	2014-2018	12	clinically	1：40	yes	12	+	no	no	no	no	yes	no	yes	no	no	no	no	no	no	no	no	no	macrolides	10	no	8	3108.58	healthy term infant
24	2014-2018	11	clinically	no test	no	6	+	no	no	no	no	no	no	no	no	no	no	no	no	no	yes	no	no	macrolides	6	no	8	2221.98	healthy term infant
25	2014-2018	12	clinically	no test	yes	6	+	no	no	no	no	yes	no	no	no	no	no	no	no	no	yes	yes	no	macrolides	8	no	8	2435.12	healthy term infant
26	2014-2018	15	clinically	1：40	yes	5	+	no	no	no	no	no	no	yes	no	yes	no	no	no	no	no	yes	no	macrolides	7	no	8	3465.95	healthy term infant
27	2014-2018	16	clinically	1：40	yes	5	+	no	no	no	no	yes	no	no		no	no	no	no	no	no	yes	yes	macrolides	4	no	4	1535.84	healthy term infant
28	2014-2018	16	clinically	1：40	yes	16	+	no	no	no	no	yes	no	no	no	no	no	no	no	no	no	yes	no	macrolides	5	no	5	1419.35	healthy term infant
29	2014-2018	21	clinically	1：40	yes	8	+	no	no	no	no	yes	no	no	no	no	no	no	no	no	no	yes	yes	macrolides	8	no	8	4782.09	healthy term infant
30	2014-2018	24	clinically	1：40	no	7	+	no	no	no	no	no	yes	no	no	no	no	no	no	no	no	yes	yes	chloramphenicol	7	no	7	1317.88	healthy term infant
31	2014-2018	25	clinically	1：40	no	4	+	no	no	no	no	no	no	no	no	no	no	no	no	no	no	yes	no	macrolides	5	no	5	2223.84	healthy term infant
32	2014-2018	24	clinically	1：40	yes	6	+	no	no	no	no	no	no	no	no	no	no	no	no	no	no	no	no	macrolides	7	no	10	2916.94	healthy term infant
33	2014-2018	13	clinically	1：80	yes	8	+	no	no	no	no	no	no	yes	no	no	no	no	no	no	no	no	no	macrolides	5	no	5	2362.42	healthy term infant
34	2014-2018	16	clinically	1：40	yes	9	+	no	no	yes	no	yes	no	yes	no	no	no	no	no	no	no	yes	no	macrolides	4	no	4	4085.88	healthy term infant
35	2014-2018	19	clinically	no test	yes	9	+	no	no	no	no	no	yes	yes	no	no	no	no	no	no	no	yes	no	macrolides	7	no	7	2974.54	healthy term infant
36	2014-2018	22	clinically	1：40	yes	7	+	no	no	no	no	yes	no	no	no	no	no	no	no	no	no	no	no	tetracycline antibiotics	5	no	6	3937.07	healthy term infant
37	2014-2018	24	clinically	no test	no	6	+	no	no	no	no	yes	no	yes	no	no	no	no	no	no	no	yes	no	macrolides	5	no	5	2316.21	healthy term infant
38	2014-2018	24	clinically	no test	no	2	+	no	no	no	no	yes	no	yes	no	no	no	no	no	no	no	no	no	tetracycline antibiotics	5	no	5	3127.29	healthy term infant
39	2014-2018	20	clinically	1：40	yes	4	+	no	no	no	no	no	no	no	no	no	no	no	no	no	no	no	no	macrolides	6	no	5	2551.54	healthy term infant
40	2014-2018	24	clinically	1：40	yes	4	+	no	no	no	no	no	yes	no	no	yes	no	no	no	no	no	yes	no	macrolides	5	no	9	3644.82	healthy term infant
41	2014-2018	17	clinically	no test	yes	6	+	no	no	no	no	no		no		no	no	no	no	no	no	yes	no	macrolides	5	no	5	1600.21	healthy term infant
42	2014-2018	19	laboratory	1：160	no	2	+	no	no	no	no	yes	no	yes	no	no	no	no	no	no	no	no	no	macrolides	5	no	6	1951.42	healthy term infant
43	2014-2018	19	laboratory	1：160	yes	8	+	yes	no	no	no	no	yes	no	no	no	no	no	no	no	no	yes	yes	chloramphenicol	6	no	6	1862.15	healthy term infant
44	2014-2018	24	laboratory	1：160	yes	34	+	no	no	no	no	no	yes	no		no	no	no	no	no	no	yes	no	macrolides	7	no	7	2586.18	healthy term infant
45	2014-2018	26	laboratory	1：160	no	6	+	no	yes	no	no	yes	no	yes	yes	no	no	no	no	no	no	yes	no	macrolides	6	no	7	2611.69	healthy term infant
46	2014-2018	20	laboratory	1：160	yes	5	-	no	no	no	no	no	no	yes	no	no	no	no	no	no	no	no	no	macrolides	7	no	7	1870.37	healthy term infant
47	2014-2018	24	laboratory	1：160	yes	2	-	no	no	no	no	yes	no	no	no	no	no	no	no	no	no	yes	no	macrolides	5	no	9	1694.85	healthy term infant
48	2014-2018	24	laboratory	1：160	yes	10	-	no	no	no	no	yes	yes	no	no	no	no	no	no	no	no	no	yes	macrolides	5	no	11	4463.2	healthy term infant
49	2014-2018	25	laboratory	1：160	yes	6	-	no	no	no	no	yes	yes	no	no	no	no	no	no	no	no	yes	no	macrolides	5	no	9	2121.03	healthy term infant
50	2014-2018	26	laboratory	1：160	no	7	-	no	no	no	no	no	no	no	yes	no	no	no	no	no	no	no	no	macrolides	6	no	7	2853.7	healthy term infant
51	2014-2018	20	laboratory	1：160	yes	7	-	no	no	no	no	yes	yes	no	no	no	no	no	no	no	no	yes	no	tetracycline antibiotics	6	no	6	4263.67	healthy term infant
52	2014-2018	20	laboratory	1：160	yes	5	-	no	no	no	no	no	yes	yes	no	no	no	no	no	no	no	yes	no	tetracycline antibiotics	7	no	7	4269.49	healthy term infant
53	2014-2018	26	laboratory	1：160	yes	2	-	no	no	no	no	yes	yes	yes	no	no	no	no	no	no	no	yes	no	macrolides	7	no	6	1830.13	healthy term infant
54	2014-2018	24	laboratory	1：160	no	7	-	no	no	no	no	yes	yes	yes	no	no	no	no	no	no	no	yes	no	chloramphenicol	5	no	5	1317.88	healthy term infant
55	2014-2018	27	laboratory	1：160	yes	1	-	no	no	no	no	no		no		no	no	no	no	no	no	yes	no	macrolides	5	no	6	359.37	healthy term infant
56	2014-2018	14	laboratory	1：160			-	no	no	no	no	no		no		no	no	no	no	no	no	no	no	macrolides	5	no	5	2354.82	healthy term infant
57	2014-2018	20	laboratory	1：160	yes	5	-	no	no	no	no	no	no	no	no	no	no	no	no	no	no	no	no	macrolides	5	no	9	1414.57	healthy term infant
58	2014-2018	22	laboratory	1：160	yes	7	-	no	no	no	no	no	no	no	yes	no	no	no	no	no	no	no	no	macrolides	8	no	11	4850.8	healthy term infant
59	2014-2018	24	laboratory	1：160	yes	6	-	no	no	no	no	no	yes	no	yes	no	no	no	no	no	no	yes	no	macrolides	5	no	7	2001.67	healthy term infant
60	2014-2018	40	laboratory	1：160	no	8	-	no	no	no	no	no	yes	yes	no	yes	yes	no	no	no	no	yes	yes	macrolides	5	yes	8	4667.8	healthy term infant
61	2014-2018	28	clinically	1：40	no	1	+	no	no	no	no	yes	no	yes	yes	no	no	no	no	no	no	yes	yes	macrolides	5	no	5	1152.56	healthy term infant
62	2014-2018	28	clinically	1：40	yes	3	+	no	no	no	no	yes	no	yes	no	no	no	no	no	no	no	no	no	macrolides	5	no	5	1562.93	healthy term infant
63	2014-2018	29	clinically	1：40	no	10	+	no	no	no	no	no	no	no	no	no	no	no	no	no	no	no	no	macrolides	7	no	7	2755.71	healthy term infant
64	2014-2018	29	clinically	1：40	yes	4	+	no	no	no	no	yes	yes	no	no	no	no	no	no	no	no	yes	yes	macrolides	5	no	8	1774.68	healthy term infant
65	2014-2018	30	clinically	1：40	no	7	+	no	no	no	no	yes	yes	yes	no	no	no	no	no	no	no	yes	no	macrolides	6	no	9	2748.71	healthy term infant
66	2014-2018	30	clinically	1：40	no	4	+	no	no	no	no	no	yes	no	no	no	no	no	no	no	no	yes	no	macrolides	7	no	7	3215.6	healthy term infant
67	2014-2018	34	clinically	1：40	yes	7	+	no	no	no	no	yes	no	no	no	no	no	no	no	no	no	yes	no	macrolides	6	no	6	2107.98	healthy term infant
68	2014-2018	35	clinically	1：40	no	5	+	no	no	no	no	yes	no	yes	no	no	no	no	no	no	no	no	yes	macrolides	5	no	5	1306.1	healthy term infant
69	2014-2018	35	clinically	1：40	yes	11	+	no	no	no	no	no	yes	yes	yes	no	no	no	no	no	no	yes	yes	macrolides	9	no	9	5699.48	healthy term infant
70	2014-2018	36	clinically	1：40	yes	7	+	no	no	no	no	no	no	yes	no	no	no	no	no	no	no	no	no	macrolides	7	no	7	1537.87	healthy term infant
71	2014-2018	39	clinically	1：40	yes	3	+	no	no	no	no	yes	no	no	yes	no	no	no	no	no	no	no	no	macrolides	5	no	6	1676.03	healthy term infant
72	2014-2018	39	clinically	1：40	yes	3	+	no	no	no	no	yes	yes	no	no	no	no	no	no	no	no	no	no	macrolides	5	no	5	2703.2	healthy term infant
73	2014-2018	32	clinically	no test	yes	8	+	no	no	no	no	yes	no	no	no	no	no	no	no	no	no	yes	no	macrolides	5	no	5	1806.44	healthy term infant
74	2014-2018	32	clinically	no test	no	3	+	no	no	no	no	no	yes	yes	yes	no	no	no	no	no	no	yes	yes	chloramphenicol	6	no	6	1926.52	healthy term infant
75	2014-2018	28	clinically	no test	no	9	+	no	no	no	no	yes	yes	yes	yes	no	no	no	no	no	no	yes	no	macrolides	7	no	6	1300.04	healthy term infant
76	2014-2018	28	clinically	no test	no	4	+	no	no	no	no	yes	yes	no	no	no	no	no	no	no	no	yes	yes	macrolides	8	no	6	2185.17	healthy term infant
77	2014-2018	28	clinically	no test	no	7	+	no	no	no	no	yes	no	yes	no	no	no	no	no	no	no	no	no	macrolides	5	no	7	1929.31	healthy term infant
78	2014-2018	28	clinically	no test	yes	8	+	no	no	no	no	yes	yes	no	no	no	no	no	no	no	no	yes	no	tetracycline antibiotics	7	no	7	2124.68	healthy term infant
79	2014-2018	30	clinically	no test	yes	17	+	no	no	no	no	yes	no	yes	no	no	no	no	no	no	no	yes	yes	macrolides	7	no	7	2114.08	healthy term infant
80	2014-2018	30	clinically	no test	yes	5	+	no	no	no	no	yes	yes	no	no	no	no	no	no	no	no	yes	no	macrolides	6	no	6	2051.17	healthy term infant
81	2014-2018	32	clinically	no test	yes	10	+	no	no	no	no	yes	yes	no	yes	no	no	no	no	no	no	yes	no	macrolides	5	no	5	1643.82	healthy term infant
82	2014-2018	32	clinically	no test	yes	9	+	no	no	no	no	yes	no	no		no	no	no	no	no	no	yes	yes	macrolides	5	no	5	1771.36	healthy term infant
83	2014-2018	33	clinically	no test	yes	4	+	no	no	no	no	yes	no	no	yes	no	no	no	no	no	no	yes	yes	macrolides	5	no	6	2490.28	healthy term infant
84	2014-2018	33	clinically	no test	yes	11	+	no	yes	no	no	yes	yes	no	no	yes	no	no	no	no	no	yes	no	macrolides	5	no	10	3809.46	healthy term infant
85	2014-2018	33	clinically	no test	no	7	+	no	no	no	no	no	no	no	no	no	no	no	no	no	no	no	no	macrolides	5	no	5	925.04	healthy term infant
86	2014-2018	33	clinically	1：40	yes	11	+	no	yes	no	no	yes	yes	yes	yes	no	no	no	no	no	no	yes	yes	chloramphenicol	5	no	6	5615.55	healthy term infant
87	2014-2018	35	clinically	no test	yes	11	+	no	no	no	no	no	yes	yes	no	no	no	no	no	no	no	yes	no	chloramphenicol	5	no	5	1355.75	healthy term infant
88	2014-2018	38	clinically	no test	yes	5	+	no	no	no	no	yes	no	yes	no	yes	no	no	no	no	no	no	no	macrolides	7	no	7	5294.9	healthy term infant
89	2014-2018	32	clinically	1：40	no	5	+	no	no	no	no	yes	no	no	no	no	no	no	no	no	no	no	no	macrolides	5	no	5	1583.3	healthy term infant
90	2014-2018	32	clinically	1：40	yes	11	+	no	no	no	no	yes	yes	no	no	no	no	no	no	no	no	no	no	macrolides	7	no	7	1528.59	healthy term infant
91	2014-2018	37	clinically	1：40	yes	9	+	no	no	no	no	no		no	no	no	no	no	no	no	no	yes	yes	macrolides	7	no	7	3792.47	healthy term infant
92	2014-2018	30	clinically	no test	yes	5	+	no	no	no	no	no	no	yes	no	no	no	no	no	no	no	no	no	macrolides	5	no	9	2461.21	healthy term infant
93	2014-2018	36	clinically	no test	yes	7	+	no	no	no	no	no	no	no	no	no	no	no	no	no	no	yes	no	macrolides	7	no	7	2284.86	healthy term infant
94	2014-2018	36	clinically	no test	no	5	+	no	no	no	no	no	yes	no	no	no	no	no	no	no	no	no	no	macrolides	4	no	4	2051.24	healthy term infant
95	2014-2018	37	clinically	no test	no	1	+	no	no	no	no	no	no	no	no	no	no	no	no	no	no	yes	no	macrolides	5	no	6	941.89	healthy term infant
96	2014-2018	38	clinically	no test	no	3	+	no	no	no	no	no	no	no	no	no	no	no	no	no	no	no	no	macrolides	7	no	6	2984.08	healthy term infant
97	2014-2018	28	laboratory	1：160	yes	11	+	no	no	no	no	yes	yes	no	no	no	no	no	no	no	no	yes	no	macrolides	8	no	8	2141.17	healthy term infant
98	2014-2018	37	laboratory	1：160	no	4	+	no	no	no	no	no	no	no	no	no	no	no	no	no	no	yes	no	macrolides	7	no	7	981.18	healthy term infant
99	2014-2018	39	laboratory	1：160	yes	4	+	no	no	no	no	no	no	no	no	yes	no	no	no	no	no	yes	no	macrolides	5	no	6	3073	healthy term infant
100	2014-2018	28	laboratory	1：160	yes	8	+	no	no	no	no	yes	yes	no	no	yes	no	no	no	no	no	yes	yes	macrolides	5	no	8	1656.44	healthy term infant
101	2014-2018	28	laboratory	1：160	yes	7	-	no	no	no	no	yes	no	yes	no	yes	no	no	no	no	no	yes	no	macrolides	5	no	7	3599.32	healthy term infant
102	2014-2018	30	laboratory	1：160	yes	3	-	no	no	no	no	yes	no	yes	no	no	no	no	no	no	no	no	no	macrolides	6	no	6	3049.46	healthy term infant
103	2014-2018	38	laboratory	1：160	yes	2	-	no	no	no	no	no	no	no	no	no	no	no	no	no	no	no	no	macrolides	6	no	8	5004.8	healthy term infant
104	2014-2018	33	laboratory	1：160	yes	6	-	no	no	no	no	no	yes	no	yes	yes	no	no	no	no	no	no	no	macrolides	5	no	6	1365.5	healthy term infant
105	2014-2018	37	laboratory	1：160	no	6	-	no	no	no	no	yes	yes	no	no	no	no	no	no	no	no	yes	no	macrolides	5	no	8	2927.23	healthy term infant
106	2014-2018	40	laboratory	1：160	no	2	-	no	no	no	no	no	no	no	no	no	no	no	no	no	no	no	no	macrolides	5	no	6	1500	healthy term infant
107	2014-2018	39	laboratory	1：160	yes	3	-	no	no	no	no	no		no	no	no	no	no	no	no	no	yes	no	macrolides	4	no	8	4441.65	healthy term infant
108	2019-2023	11	laboratory	1：160		2	+	no	no	no	no	yes	yes	yes	no	no	no	no	no	no	no	no	no	macrolides	6	no	6	4683.55	healthy term infant
109	2019-2023	4	clinically	1：40	yes	6	+	no	no	no	no	yes	no	yes	no	no	no	no	no	no	no	no	no	macrolides	5	no	5	4736.19	healthy term infant
110	2019-2023	7	clinically	1：40	no	8	+	yes	no	no	no	yes	no	no	no	no	no	no	no	no	yes	no	no	macrolides	5	no	5	3505.52	healthy term infant
111	2019-2023	11	clinically	1：40	no	17	+	no	no	no	no	yes	yes	yes	no	no	no	no	no	no	no	yes	yes	macrolides	6	no	6	2967.75	healthy term infant
112	2019-2023	10	clinically	no test	yes	8	+	no	no	no	yes	yes	no	no	no	no	no	no	no	no	yes	no	yes	macrolides	7	no	8	2897.47	healthy term infant
113	2019-2023	7	laboratory	1：160	yes	9	+	no	no	no	no	yes	no	yes	yes	no	no	no	no	no	no	no	no	macrolides	8	no	9	3260.15	healthy term infant
114	2019-2023	18	clinically	no test	yes	14	+	no	no	no	yes	yes	yes	yes	no	no	no	no	yes	no	no	yes	no	chloramphenicol	7	yes	8	5488.59	healthy term infant
115	2019-2023	20	clinically	no test	yes	8	+	no	no	no	no	yes	no	no	no	no	yes	no	no	no	no	yes	no	macrolides	5	yes	5	2771.66	healthy term infant
116	2019-2023	20	laboratory	1：160		5	+	no	no	no	no	yes	yes	yes		yes	no	no	no	no	no	yes	yes	macrolides	8	no	8	8437.07	healthy term infant
117	2019-2023	18	clinically	1：40	no	2	+	no	no	no	no	yes	no	no	no	no	no	no	no	no	no	yes	no	macrolides	5	no	5	2546	healthy term infant
118	2019-2023	19	clinically	1：40	yes	7	+	no	no	no	no	yes	no	yes	no	no	no	no	no	no	no	no	no	macrolides	6	no	6	1969.19	healthy term infant
119	2019-2023	20	clinically	1：40	yes	7	+	no	no	no	no	no	yes	no	no	no	no	no	no	no	no	yes	no	macrolides	5	no	5	2535.83	healthy term infant
120	2019-2023	20	clinically	1：40	no	3	+	no	no	no	no	no	no	no	no	no	no	no	no	no	no	no	no	macrolides	6	no	6	2661.2	healthy term infant
121	2019-2023	24	clinically	1：40	yes	7	+	no	no	no	no	yes	yes	no	no	no	no	no	no	no	no	yes	no	macrolides	5	no	5	3277.75	healthy term infant
122	2019-2023	24	clinically	1：40	yes	7	+	no	no	no	no	yes	yes	no	no	no	no	no	no	no	no	no	no	macrolides	5	no	5	2522.68	healthy term infant
123	2019-2023	25	clinically	1：40	yes	6	+	no	no	no	no	yes	no	no	no	no	no	no	no	no	no	yes	no	macrolides	6	no	6	5347.66	healthy term infant
124	2019-2023	26	clinically	1：40	no	9	+	no	no	no	no	yes	no	yes	no	no	no	no	no	no	no	no	no	macrolides	6	no	6	3242.17	healthy term infant
125	2019-2023	16	clinically	1：40	yes	5	+	no	no	no	no	yes	no	no	no	no	no	no	no	no	no	no	no	macrolides	5	no	5	1820.59	healthy term infant
126	2019-2023	16	clinically	1：40	yes	2	+	no	no	no	no	yes	no	yes	no	no	no	no	no	no	no	no	no	macrolides	6	no	6	7075.85	healthy term infant
127	2019-2023	18	clinically	1：40	yes	4	+	no	no	no	yes	no		no		no	no	no	no	no	yes	yes	yes	macrolides	5	no	5	643.03	healthy term infant
128	2019-2023	19	clinically	no test	yes	9	+	no	no	no	no	yes	yes	yes	no	no	no	no	no	no	yes	yes	yes	macrolides	6	no	7	7291.24	healthy term infant
129	2019-2023	19	clinically	1：40	yes	7	+	no	no	no	no	no	no	yes	no	no	no	no	no	no	no	yes	no	macrolides	5	no	6	5255.52	healthy term infant
130	2019-2023	21	clinically	no test	yes	5	+	no	no	no	no	no	no	yes	no	no	no	no	no	no	no	no	no	macrolides	5	no	5	1978.41	healthy term infant
131	2019-2023	24	clinically	no test	no	7	+	no	no	no	no	yes	no	no	no	yes	no	no	no	no	no	no	yes	macrolides	5	no	6	4653.58	healthy term infant
132	2019-2023	24	clinically	1：40	no	5	+	no	no	no	no	yes	no	yes	no	no	no	no	no	no	no	no	yes	macrolides	5	no	6	3775.29	healthy term infant
133	2019-2023	25	clinically	no test	yes	6	+	no	no	no	yes	yes	yes	no	no	no	no	no	no	no	yes	yes	no	chloramphenicol	6	no	8	3092.82	healthy term infant
134	2019-2023	26	clinically	no test	yes	7	+	yes	no	no	yes	yes		yes	no	no	no	no	no	no	no	yes	no	macrolides	5	no	5	4406.1	healthy term infant
135	2019-2023	26	clinically	1：40	no	4	+	no	no	no	no	no	no	yes	no	no	no	no	no	no	no	no	no	macrolides	5	no	6	2224.09	healthy term infant
136	2019-2023	18	clinically	1：40	yes	6	+	no	no	no	no	yes	no	no	no	no	no	no	no	no	no	no	no	macrolides	6	no	6	3073.71	healthy term infant
137	2019-2023	19	clinically	1：40	no	3	+	no	no	no	no	no	no	no	no	no	no	no	no	no	no	no	no	macrolides	7	no	7	3368.5	healthy term infant
138	2019-2023	24	clinically	1：40	yes	8	+	no	no	no	no	yes	no	no	no	no	no	no	no	no	no	no	no	macrolides	5	no	5	3128.57	healthy term infant
139	2019-2023	27	laboratory	1：160	no	5	+	no	no	no	no	yes	no	yes	no	no	no	no	no	no	no	yes	no	macrolides	5	no	5	3162.23	healthy term infant
140	2019-2023	27	laboratory	1：160	no	3	-	no	yes	no	no	no	yes	no	no	no	no	no	no	no	no	no	no	macrolides	7	no	7	3594.63	healthy term infant
141	2019-2023	31	laboratory	1：160	no	10	+	no	no	no	no	yes	yes	yes	no	no	no	no	no	yes	no	yes	no	macrolides	9	yes	9	8453.24	healthy term infant
142	2019-2023	29	clinically	1：40	no	6	+	no	no	no	no	yes	yes	yes	no	no	no	no	no	no	no	no	no	macrolides	6	no	6	3813.76	healthy term infant
143	2019-2023	33	clinically	1：40	no	3	+	no	no	no	no	no	no	no	no	no	no	no	no	no	no	no	no	macrolides	5	no	5	2369.77	healthy term infant
144	2019-2023	35	clinically	1：40	yes	6	+	no	no	no	no	no	no	no	no	no	no	no	no	no	no	no	no	macrolides	6	no	6	2321.31	healthy term infant
145	2019-2023	35	clinically	1：40	no	10	+	no	no	no	no	yes	no	yes	yes	no	no	no	no	no	no	no	no	macrolides	5	no	5	1877.81	healthy term infant
146	2019-2023	37	clinically	1：40	no	5	+	no	no	no	no	no	no	no		no	no	no	no	no	no	yes	no	macrolides	7	no	9	3480.86	healthy term infant
147	2019-2023	37	clinically	1：40	no	5	+	no	no	no	no	no	no	no	no	no	no	no	no	no	no	yes	no	macrolides	5	no	5	2998.34	healthy term infant
148	2019-2023	37	clinically	1：40	yes	5	+	no	no	no	no	yes	yes	yes	no	yes	no	no	no	no	no	yes	yes	tetracycline antibiotics	7	no	8	5406.7	healthy term infant
149	2019-2023	38	clinically	1：40	no	4	+	no	no	no	no	no	no	no	no	no	no	no	no	no	no	no	no	macrolides	5	no	5	4940.16	healthy term infant
150	2019-2023	39	clinically	1：40	yes	5	+	no	no	no	no	no	no	no	no	no	no	no	no	no	no	no	yes	macrolides	5	no	5	3895.25	healthy term infant
151	2019-2023	28	clinically	1：40	no	3	+	no	no	no	no	yes	no	no	no	no	no	no	no	no	no	no	no	macrolides	6	no	5	1455.8	healthy term infant
152	2019-2023	28	clinically	1：40	yes	7	+	no	no	no	no	no	yes	yes	no	no	no	no	no	no	no	no	no	macrolides	6	no	9	5798.66	healthy term infant
153	2019-2023	30	clinically	no test	yes	9	+	no	no	no	no	no	no	no	no	no	no	no	no	no	no	yes	no	macrolides	5	no	5	2182.38	healthy term infant
154	2019-2023	32	clinically	1：40	yes	9	+	no	yes	no	no	yes	yes	no	no	no	no	no	no	no	no	yes	no	macrolides	5	no	7	8792.23	healthy term infant
155	2019-2023	32	clinically	1：40	yes	2	+	no	no	no	no	yes	no	no	no	no	no	no	no	no	no	no	no	macrolides	5	no	5	1791.25	healthy term infant
156	2019-2023	33	clinically	no test	no	3	+	no	no	no	no	yes	no	no	no	no	no	no	no	no	no	yes	yes	macrolides	5	no	5	2232.41	healthy term infant
157	2019-2023	35	clinically	1：40	yes	7	+	no	no	no	no	no	yes	yes	no	no	no	no	no	no	no	yes	no	macrolides	7	no	9	3872.45	healthy term infant
158	2019-2023	38	clinically	no test	yes	4	+	no	no	no	no	yes	no	no	no	no	no	no	no	no	yes	no	no	macrolides	6	no	6	1442.62	healthy term infant
159	2019-2023	28	clinically	1：40	yes	10	+	no	no	no	no	yes	no	no	no	no	no	no	no	no	no	no	no	macrolides	5	no	10	3566.96	healthy term infant
160	2019-2023	31	clinically	1：40	yes	9	+	no	no	no	no	yes	no	no	no	no	no	no	no	no	no	yes	no	macrolides	5	no	5	5944.8	healthy term infant
161	2019-2023	34	clinically	1：40	yes	3	+	no	no	no	no	no		no		no	no	no	no	no	no	yes	no	macrolides	9	no	8	3650.04	healthy term infant
162	2019-2023	36	clinically	1：40	yes	16	+	no	no	no	no	yes	yes	no	no	no	no	no	no	no	no	yes	no	macrolides	7	no	7	4178.33	healthy term infant
163	2019-2023	29	clinically	no test	no	6	+	no	no	no	no	yes	yes	yes	no	no	no	no	no	no	no	yes	no	macrolides	6	no	7	5828.94	healthy term infant
164	2019-2023	28	laboratory	1：160	yes	4	+	no	no	no	no	yes	no	no	no	no	no	no	no	no	no	yes	no	macrolides	5	no	5	2549.59	healthy term infant
165	2019-2023	32	laboratory	1：160	yes	5	+	no	no	no	no	yes	no	no	no	no	no	no	no	no	no	yes	no	macrolides	5	no	5	1805.14	healthy term infant
166	2019-2023	28	laboratory	1：160	no	7	-	no	no	no	no	yes	no	yes	no	no	no	no	no	no	no	no	no	macrolides	8	no	9	3032.72	healthy term infant
167	2019-2023	29	laboratory	1：160	no	7	-	no	no	no	no	yes	no	no	no	no	no	no	no	no	no	no	no	macrolides	5	no	6	1943.86	healthy term infant
168	2019-2023	32	laboratory	1：160	no	5	-	no	no	no	no	yes	no	no	no	no	no	no	no	no	no	yes	yes	macrolides	4	no	4	4087.85	healthy term infant
169	2019-2023	32	laboratory	1：160	yes	21	-	no	no	no	no	no	no	no	no	no	no	no	no	no	no	no	no	macrolides	7	no	9	4478.61	healthy term infant
170	2019-2023	36	laboratory	1：160	no	4	-	no	no	no	no	yes	no	no	no	no	no	no	no	no	no	no	no	macrolides	4	no	4	1832.2	healthy term infant
171	2014-2018	6	clinically	1：40	no	6	+	no	no	no	no	no	no	no	no	no	no	no	no	no	yes	no	yes	tetracycline antibiotics	5	no	8	3189.64	miscarriage
172	2014-2018	8	clinically	1：40	yes	1	+	no	no	no	no	yes	no	no	no	no	no	no	no	no	yes	no	no	macrolides	4	no	5	2022.91	miscarriage
173	2014-2018	9	clinically	1：40	yes	6	+	no	no	no	no	no	no	no	no	no	no	no	no	no	yes	no	yes	macrolides	5	no	6	1890.48	miscarriage
174	2014-2018	4	clinically	no test	no	3	+	no	no	no	no	yes	yes	yes	yes	no	no	no	no	no	no	yes	yes	tetracycline antibiotics	5	no	5	3155.57	miscarriage
175	2014-2018	4	clinically	no test	yes	9	+	no	no	no	no	yes	yes	yes	no	yes	no	no	no	no	no	yes	yes	chloramphenicol	5	no	5	11609.4	miscarriage
176	2014-2018	10	clinically	no test	no	5	+	no	no	no	no	no	yes	no	yes	no	no	no	no	no	no	yes	no	tetracycline antibiotics	5	no	5	1107.82	miscarriage
177	2014-2018	12	clinically	no test	yes	17	+	no	no	no	no	yes	yes	yes	no	yes	no	no	no	no	no	yes	yes	macrolides	9	no	9	4653.81	miscarriage
178	2014-2018	4	laboratory	1：160	no	10	+	yes	no	no	no	yes	yes	yes	no	no	no	no	no	no	no	no	no	macrolides	7	no	7	2422.88	miscarriage
179	2014-2018	8	laboratory	1：160	yes	8	+	no	no	no	no	yes	no	yes	no	no	no	no	no	no	no	no	no	macrolides	4	no	4	1997.46	miscarriage
180	2014-2018	12	laboratory	1：160	no	9	+	no	no	no	no	yes	no	no	no	no	no	no	no	no	no	no	yes	macrolides	5	no	5	1840.25	miscarriage
181	2014-2018	4	laboratory	1：160	yes	3	-	no	no	no	no	no	no	yes	yes	no	no	no	no	no	yes	no	no	chloramphenicol	8	no	8	1740.12	miscarriage
182	2014-2018	12	laboratory	1：160	yes	9	-	no	no	no	no	yes	no	yes	no	no	no	no	no	no	no	yes	no	macrolides	5	no	5	1225.29	miscarriage
183	2014-2018	12	laboratory	1：160	yes	9	-	no	no	no	no	yes	yes	no	no	no	no	no	no	no	no	no	no	macrolides	5	no	8	3114.91	miscarriage
184	2014-2018	12	laboratory	1：160	yes	10	-	no	no	no	no	no	no	no	yes	no	no	no	no	no	no	no	no	chloramphenicol	5	no	10	2457.69	miscarriage
185	2014-2018	27	clinically	1：40	yes	7	+	no	no	no	no	yes	yes	yes	no	no	no	yes	no	no	no	yes	yes	chloramphenicol	5	yes	6	3766.12	miscarriage
186	2014-2018	23	clinically	1：40	no	5	+	no	no	no	no	yes	no	yes	no	no	no	no	no	no	no	no	no	macrolides	4	no	4	1506.8	fetal death/stillbirth
187	2014-2018	25	clinically	1：40	yes	5	+	no	no	no	no	no	no	yes	yes	no	no	no	no	no	yes	no	no	macrolides	4	no	4	1019.45	miscarriage
188	2014-2018	26	clinically	no test	yes	8	+	no	no	no	no	yes	no	yes	no	no	no	no	no	no	yes	yes	yes	macrolides	7	no	7	2389.07	fetal death/stillbirth
189	2014-2018	20	clinically	no test	yes	9	+	no	no	no	no	yes	no	yes	no	no	no	no	no	no	no	no	no	macrolides	5	no	10	3164.44	fetal death/stillbirth
190	2014-2018	24	clinically	no test	no	7	+	no	no	no	no	no	no	yes	no	yes	no	no	no	no	no	no	no	macrolides	5	no	10	3820.98	miscarriage
191	2014-2018	25	clinically	no test	yes	6	+	no	no	no	no	no	yes	yes	no	no	no	no	no	no	no	yes	yes	macrolides	6	no	6	1610.51	miscarriage
192	2014-2018	25	clinically	1：40	yes	10	+	yes	no	no	no	yes	yes	yes	no	no	no	no	no	no	no	yes	no	chloramphenicol	5	no	5	613.07	miscarriage
193	2014-2018	25	clinically	no test	yes	10	+	no	no	no	no	yes	yes	no	no	no	no	no	no	no	no	yes	yes	tetracycline antibiotics	6	no	11	5062.82	miscarriage
194	2014-2018	26	clinically	no test	yes	5	+	no	no	no	no	yes	no	no	yes	no	no	no	no	no	no	no	no	chloramphenicol	5	no	9	3037.25	miscarriage
195	2014-2018	24	laboratory	1：160	yes	12	+	no	no	no	no	yes	yes	no		no	no	no	no	no	no	no	no	macrolides	6	no	6	1615.18	fetal death/stillbirth
196	2014-2018	24	laboratory	1：160	no	8	+	no	no	no	no	yes	yes	no	no	no	no	no	no	no	no	yes	no	macrolides	7	no	5	2136.71	miscarriage
197	2014-2018	26	laboratory	1：160	yes	9	-	no	no	no	yes	yes	no	yes	no	no	no	no	no	no	yes	yes	yes	chloramphenicol	5	no	7	4227.24	miscarriage
198	2014-2018	27	laboratory	1：160	yes	8	-	no	no	no	no	yes	yes	no	no	no	no	no	no	no	no	no	no	macrolides	7	no	8	3631.17	fetal death/stillbirth
199	2014-2018	23	laboratory	1：160	no	6	-	no	no	no	no	no	no	no	no	yes	no	no	no	no	no	no	no	macrolides	5	no	7	3268.84	miscarriage
200	2014-2018	23	laboratory	1：160	no	9	-	no	no	no	no	yes	yes	no	no	yes	no	no	no	no	no	no	no	macrolides	6	no	12	3517.04	miscarriage
201	2014-2018	23	laboratory	1：160	yes	9	-	no	no	no	no	yes	no	yes	yes	yes	no	no	no	no	no	yes	no	chloramphenicol	10	no	11	2731.31	miscarriage
202	2014-2018	21	clinically	1：40	yes	5	+	no	no	no	no	yes	no	no	no	no	no	no	no	no	no	no	no	chloramphenicol	5	no	7	1611.11	miscarriage
203	2014-2018	18	clinically	no test	no	1	+	no	no	no	no	no	no	no	yes	no	no	no	no	no	no	yes	yes	macrolides	5	no	5	1004.31	miscarriage
204	2014-2018	20	clinically	no test	yes	9	+	no	no	no	no	yes	no	no	no	no	no	no	no	no	no	yes	yes	chloramphenicol	10	no	20	8482.89	miscarriage
205	2014-2018	21	laboratory	1：160	yes	6	+	no	no	no	no	no	no	no	no	no	no	no	no	no	no	no	no	chloramphenicol	5	no	5	2014.68	miscarriage
206	2014-2018	20	laboratory	1：160	yes	5	-	no	no	no	no	yes	yes	yes	yes	no	no	no	no	no	no	yes	yes	chloramphenicol	6	no	6	1741.26	miscarriage
207	2014-2018	19	laboratory	1：160	yes	2	-	no	no	no	no	no	no	no	yes	no	no	no	no	no	no	yes	no	chloramphenicol	4	no	7	1535.11	miscarriage
208	2014-2018	19	clinically	1：40	yes	8	+	no	no	no	no	no	yes	yes	yes	no	no	no	no	no	no	no	yes	macrolides	8	no	8	1752.09	preterm infant
209	2014-2018	24	clinically	1：40	yes	4	+	no	no	no	no	yes	yes	no	no	no	no	no	no	no	no	yes	yes	macrolides	6	no	9	3401.31	preterm infant
210	2014-2018	24	clinically	1：40	no	1	+	no	no	no	no	no	no	yes	no	no	no	no	no	no	no	yes	no	macrolides	4	no	4	1878.76	preterm infant
211	2014-2018	27	laboratory	1：160	no	12	+	no	no	no	no	yes	yes	no	no	no	no	no	no	no	no	yes	yes	macrolides	8	no	10	2398.08	preterm infant
212	2014-2018	20	laboratory	1：160	yes	6	+	no	no	no	no	yes	no	no	no	no	no	no	no	no	no	no	no	macrolides	5	no	7	1641.39	preterm infant
213	2014-2018	32	laboratory	1：160	no	4	-	no	no	no	no	no	no	no	no	no	no	no	no	no	no	no	no	macrolides	5	no	5	1267.23	fetal death/stillbirth
214	2014-2018	28	clinically	1：40	no	6	+	no	no	no	no	yes	no	yes	no	no	no	no	no	no	no	no	no	macrolides	5	no	5	2863.13	preterm infant
215	2014-2018	28	clinically	no test	yes	5	+	no	no	no	no	yes	no	no	no	no	no	no	no	no	no	yes	no	macrolides	4	no	7	2328.19	preterm infant
216	2014-2018	34	clinically	no test	no	2	+	no	no	no	no	no		no		no	no	no	no	no	no	no	no	macrolides	1	no	2	1241.84	preterm infant
217	2014-2018	35	clinically	1：40	yes	2	+	no	no	no	no	yes	no	no	yes	no	no	no	no	no	no	yes	yes	tetracycline antibiotics	5	no	5	2603.38	preterm infant
218	2014-2018	29	clinically	1：40	yes	5	+	no	yes	no	no	yes	no	no	no	no	no	no	no	no	no	yes	no	macrolides	5	no	7	2456.24	preterm infant
219	2014-2018	36	clinically	1：40	yes	5	+	no	no	no	no	yes	no	no	yes	no	no	no	no	no	no	no	no	macrolides	5	no	7	2341.46	preterm infant
220	2014-2018	35	clinically	no test	no	2	+	no	no	no	no	yes	yes	no	no	no	no	no	no	no	no	yes	no	macrolides	5	no	5	1204.14	preterm infant
221	2014-2018	28	laboratory	1：160	yes	5	+	no	no	no	no	yes	yes	yes	no	no	no	no	no	no	no	yes	no	macrolides	6	no	6	1862.08	preterm infant
222	2014-2018	30	laboratory	1：160	yes	6	+	yes	no	no	no	no	yes	yes	no	yes	no	no	no	no	no	yes	yes	chloramphenicol	10	no	11	4669.82	preterm infant
223	2014-2018	28	laboratory	1：160	yes	8	+	no	no	no	no	yes	yes	no	no	no	no	no	no	no	no	yes	no	macrolides	7	no	9	3078.35	preterm infant
224	2014-2018	28	laboratory	1：160	no	2	-	no	no	no	no	no	no	yes	no	no	no	no	no	no	no	no	no	macrolides	5	no	5	2468.44	preterm infant
225	2014-2018	29	laboratory	1：160	no	7	-	no	no	no	no	yes	no	yes	no	no	no	no	no	no	no	no	no	macrolides	7	no	7	2059.27	preterm infant
226	2014-2018	31	laboratory	1：160	no	12	-	no	no	no	no	no	no	no	no	yes	no	no	no	no	yes	yes	yes	chloramphenicol	10	no	12	2893.62	preterm infant
227	2019-2023	11	clinically	no test	yes	17	+	no	no	no	no	yes	yes	yes	no	no	no	yes	no	no	no	yes	yes	macrolides	6	yes	10	6558.45	miscarriage
228	2019-2023	4	clinically	no test	no	4	+	no	no	no	no	no	no	no	no	no	no	no	no	no	no	no	no	macrolides	5	no	10	4762.81	miscarriage
229	2019-2023	5	clinically	no test	yes	5	+	no	no	no	no	yes	no	yes	no	no	no	no	no	no	yes	no	no	tetracycline antibiotics	7	no	8	2700.97	miscarriage
230	2019-2023	12	clinically	1：40	yes	9	+	no	no	no	no	yes	yes	yes	no	yes	no	no	no	no	no	yes	yes	chloramphenicol	5	no	13	5587.51	miscarriage
231	2019-2023	8	laboratory	1：160	no	8	+	no	no	no	no	no	no	no	no	no	no	no	no	no	no	yes	no	macrolides	6	no	6	3600.98	miscarriage
232	2019-2023	7	laboratory	1：160	yes	7	+	no	no	no	no	yes	yes	yes	no	yes	no	no	no	no	yes	yes	yes	chloramphenicol	8	no	7	2777.93	miscarriage
233	2019-2023	12	clinically	1：40	no	5	+	no	no	no	no	yes	no	no	no	no	no	no	no	no	yes	no	no	macrolides	5	no	5	3777.22	preterm infant
234	2019-2023	8	laboratory	1：160	no	4	+	no	no	no	no	no	no	no	yes	no	no	no	no	no	yes	no	no	macrolides	6	no	5	1569.4	preterm infant
235	2019-2023	20	clinically	no test	yes	8	+	yes	no	no	no	yes	yes	yes	no	yes	no	no	yes	no	no	yes	yes	tetracycline antibiotics	8	yes	11	16305.9	miscarriage
236	2019-2023	25	clinically	1：40	yes	4	+	no	no	no	no	yes	no	yes	no	no	no	no	no	no	no	no	no	macrolides	6	no	7	3039.11	fetal death/stillbirth
237	2019-2023	27	clinically	1：40		7	+	no	no	no	no	yes		no	no	no	no	no	no	no	no	no	no	macrolides	5	no	5	1124.83	miscarriage
238	2019-2023	24	laboratory	1：160	no	4	-	no	no	no	no	yes	no	no	no	no	no	no	no	no	no	yes	no	macrolides	6	no	6	2655.16	miscarriage
239	2019-2023	17	clinically	1：40	yes	9	+	no	no	no	no	yes	no	no	no	no	no	no	no	no	no	yes	no	macrolides	5	no	5	2365.61	miscarriage
240	2019-2023	19	clinically	1：40	no	6	+	no	no	no	no	no	no	no	no	no	no	no	no	no	no	no	no	macrolides	4	no	6	5019.16	miscarriage
241	2019-2023	15	clinically	1：40	yes	8	+	no	no	no	no	yes	yes	yes	no	yes	no	no	no	no	no	yes	no	tetracycline antibiotics	4	no	10	4638.97	miscarriage
242	2019-2023	19	clinically	1：40	no	7	+	no	no	no	no	yes	yes	yes	no	no	no	no	no	no	no	no	no	chloramphenicol	5	no	5	2524.93	miscarriage
243	2019-2023	21	clinically	no test	no	9	+	no	no	no	no	yes	yes	yes	no	yes	no	no	no	no	no	yes	yes	macrolides	9	no	9	7971.9	miscarriage
244	2019-2023	22	clinically	no test	yes	2	+	no	no	no	no	yes	no	yes	no	yes	no	no	no	no	yes	yes	yes	macrolides	7	no	8	2517.62	miscarriage
245	2019-2023	14	clinically	1：40	yes	5	+	no	no	no	no	yes		yes	no	no	no	no	no	no	yes	yes	no	macrolides	7	no	15	4890.93	miscarriage
246	2019-2023	18	clinically	no test	yes	7	+	no	no	no	no	no	no	no	no	no	no	no	no	no	no	yes	no	macrolides	7	no	3	3270.96	miscarriage
247	2019-2023	22	laboratory	1：160	yes	2	+	no	no	no	no	yes	no	no	no	no	no	no	no	no	no	no	no	macrolides	5	no	5	3385.24	miscarriage
248	2019-2023	15	clinically	1：40	yes	4	+	no	no	no	no	yes	no	no	no	no	no	no	no	no	no	no	no	macrolides	6	no	6	2583.44	preterm infant
249	2019-2023	20	clinically	1：40	no	7	+	no	no	no	no	yes	no	no	no	no	no	no	no	no	no	no	no	macrolides	7	no	7	3132.89	preterm infant
250	2019-2023	16	clinically	no test	yes	5	+	no	no	no	no	yes	no	yes	no	no	no	no	no	no	yes	yes	no	macrolides	5	no	5	2532.58	preterm infant
251	2019-2023	24	laboratory	1：160	yes	5	+	no	no	no	no	yes	yes	yes	no	yes	no	no	no	no	no	yes	no	macrolides	6	no	8	5707.75	preterm infant
252	2019-2023	22	laboratory	1：160	no	5	-	no	no	no	no	yes	no	no	no	no	no	no	no	no	yes	no	no	macrolides	6	no	3	2289.87	preterm infant
253	2019-2023	32	clinically	1：40	yes	12	+	no	no	no	yes	yes	yes	yes	yes	yes	no	no	no	yes	no	yes	yes	macrolides	11	yes	11	16058.4	preterm infant
254	2019-2023	28	laboratory	1：160		7	-	yes	no	no	no	yes	yes	yes	no	yes	no	no	no	no	no	yes	no	macrolides	5	no	5	3666.04	preterm infant
255	2019-2023	30	clinically	1：40	yes	15	+	no	no	no	no	yes	yes	yes	no	no	no	no	no	no	no	yes	no	macrolides	8	no	11	5303.11	preterm infant
256	2019-2023	35	clinically	1：40	yes	3	+	no	no	no	no	no		no	no	no	no	no	no	no	no	no	no	macrolides	5	no	5	3980.82	preterm infant
257	2019-2023	28	clinically	1：40	no	10	+	no	no	no	no	yes	yes	yes	no	no	no	no	no	no	no	no	no	macrolides	5	no	5	2123.43	preterm infant
258	2019-2023	30	laboratory	1：160	no	4	-	no	no	no	no	yes	no	no	no	no	no	no	no	no	yes	yes	no	macrolides	5	no	5	2449.1	preterm infant
259	2019-2023	29	laboratory	1：160	yes	7	-	yes	no	no	no	yes	yes	no	no	yes	no	no	no	no	no	yes	yes	macrolides	5	no	10	6845.61	preterm infant
260	2019-2023	28	laboratory	1：160	yes	5	-	no	no	no	no	yes	no	no	yes	no	no	no	no	no	no	no	no	macrolides	5	no	9	12622.7	preterm infant
